# Supplementary material for: Efficient CRISPR/Cas-Mediated Targeted Mutagenesis in Spring and Winter Wheat Varieties
Source: Plants (Basel). 2021 Jul 19;10(7):1481. doi: 10.3390/plants10071481 (PMC8309376; doi:10.3390/plants10071481)
Supplement: Supplementary file 1 [file plants-10-01481-s001.zip]

Archive with 1 entries (1 files):
- plants-1283803-supplementary.pdf
